# Supplementary material for: The Potential of Accelerating Early Detection of Autism through Content Analysis of YouTube Videos
Source: PLoS One. 2014 Apr 16;9(4):e93533. doi: 10.1371/journal.pone.0093533 (PMC3989176; doi:10.1371/journal.pone.0093533)
Supplement: Table S1 — Details on the 100 YouTube videos. Forty-five autism spectrum disorder (ASD) and 55 non-ASD samples were collected in total. The Table contains the original download URL, the self-reported diagnosis, the gender and age of the subject, length of video, and the total number of YouTube views (as of 12/10/13). (XLSX) [file pone.0093533.s001.xlsx]

## Sheet: Sheet1
Table S1. Details on the 100 videos selected for analysis from YouTube
Video ID	URL	Self Reported Diagnosis	Majority Classification	Gender	Age	Length	Views	Date
155	http://www.youtube.com/watch?v=TMRVPjXeG0Q	ASD	Non-ASD	F	15	06:19:00	68	2012-06-19
156	http://www.youtube.com/watch?v=af9y3x4vEg0&feature=related	ASD	ASD	M	8.5	02:24:00	667	2012-05-03
157	http://www.youtube.com/watch?v=GYZ1CaN1Afg	ASD	ASD	M	7	02:16:00	26	2012-05-21
158	http://www.youtube.com/watch?v=cAnB5ZKAgyk	ASD	Non-ASD	M	5	02:42:00	37	2012-06-03
159	http://www.youtube.com/watch?v=tYUHivvS4NE	ASD	ASD	M	8	05:14:00	27	2012-05-29
160	http://www.youtube.com/watch?v=P6um5hWitO0&feature=relmfu	ASD	No Call	M	4	05:06:00	142	2012-06-10
161	http://www.youtube.com/watch?v=OvUFh_0xoIs	ASD	No Call	M	2	06:44:00	23601	2010-02-21
164	http://www.youtube.com/watch?v=bKOfrT9H5Gs	ASD	ASD	M	2	05:43:00	25014	2011-02-16
165	http://www.youtube.com/watch?v=HWvgzYU4pyA	ASD	ASD	M	2	04:41:00	1170	2011-10-05
166	http://www.youtube.com/watch?v=f9rrzwLtnfk	ASD	ASD	F	3	03:42:00	135	2012-06-13
167	http://www.youtube.com/watch?v=CU9kfxwwt14	ASD	ASD	F	4.5	03:11:00	57925	2010-10-24
168	http://www.youtube.com/watch?v=VV3KLF7nubY	ASD	ASD	F	2	02:07:00	877	2011-07-08
169	http://www.youtube.com/watch?v=cDA5LHT1Qho	ASD	ASD	M	2	03:32:00	866	2012-06-07
170	http://www.youtube.com/watch?v=l3-u5GhOeSY	ASD	ASD	M	2	07:03:00	275	2012-05-25
171	http://www.youtube.com/watch?v=rXsNkOegmkg	ASD	ASD	M	13	03:32:00	23	2012-05-19
172	http://www.youtube.com/watch?v=t2XFXZgEfIo	ASD	ASD	M	3	01:33:00	17	2012-06-05
173	http://www.youtube.com/watch?v=lUv5xsIZFxQ	ASD	ASD	M	5	04:20:00	110	2012-06-12
174	http://www.youtube.com/watch?v=MSuq26sWfos	ASD	ASD	F	2.66	01:03:00	106	2012-06-13
175	http://www.youtube.com/watch?v=NFPChELcCzY&noredirect=1	ASD	No Call	M	4	05:51:00	891	2012-06-04
176	http://www.youtube.com/watch?v=19DTGwD8WoM	ASD	Non-ASD	M	2.5	05:50:00	3720	2010-03-04
178	http://www.youtube.com/watch?v=prHO9TlY5M8	ASD	ASD	M	3	05:46:00	2046	2011-03-04
181	http://www.youtube.com/watch?v=gzuMibm8Nig&feature=plcp	ASD	ASD	F	3	00:31:00	422	2011-10-30
182	http://www.youtube.com/watch?v=WtFa9u1DxDA&feature=plcp	ASD	ASD	M	3	01:04:00	153	2011-09-27
184	http://www.youtube.com/watch?v=DIjyEPsCOuw&feature=plcp	ASD	ASD	M	4	09:16:00	21338	2011-03-12
185	http://www.youtube.com/watch?v=zDtSYz1NfHM&feature=plcp	ASD	ASD	M	4	00:48:00	104	2011-05-14
186	http://www.youtube.com/watch?v=iDuAugAykcc	ASD	ASD	F	4	02:15:00	96469	2009-10-21
187	http://www.youtube.com/watch?v=zAu6ehEGMQc&feature=related	ASD	ASD	M	5	08:06:00	18822	2007-05-13
188	http://www.youtube.com/watch?v=CXPRgFgxBIE&feature=related	ASD	ASD	F	5	02:49:00	33135	2007-03-23
189	http://www.youtube.com/watch?v=AGmXuSY4gx0&feature=related	ASD	ASD	M	4	00:41:00	75043	2007-03-21
190	http://www.youtube.com/watch?v=Vn0cv84vm1w&feature=related	ASD	ASD	M	4	00:58:00	40560	2009-08-05
192	http://www.youtube.com/watch?v=XMxx0MUCUAU&feature=plcp	ASD	ASD	M	1.5	02:49:00	2074	2011-02-16
225	http://www.youtube.com/watch?v=swRBOlPKsX8	ASD	ASD	M	4	05:51:00	54392	2012-03-31
226	http://www.youtube.com/watch?v=wqMnwoL0Txk	ASD	ASD	F	2	01:38:00	9610	2008-04-11
227	http://www.youtube.com/watch?v=ManLcTYjTOQ	ASD	ASD	M	4	03:00:00	5762	2010-10-29
229	http://www.youtube.com/watch?v=f6lb-0nbZys	ASD	ASD	F	4	02:19:00	89367	2008-06-16
230	http://www.youtube.com/watch?v=DTGIwSO5_ac&feature=related	ASD	ASD	F	7	01:01:00	31689	2010-10-05
231	http://www.youtube.com/watch?v=6PE1Y9WBg2M&feature=related	ASD	ASD	F	4	01:50:00	81835	2008-09-11
232	http://www.youtube.com/watch?v=ejOIA-rZkp8	ASD	ASD	F	7	07:30:00	7584	2010-07-21
233	http://www.youtube.com/watch?v=lOTcXvX2JYk&feature=related	ASD	ASD	M	4	01:48:00	3804	2008-12-12
234	http://www.youtube.com/watch?v=hRrFoqaMUqE&feature=related	ASD	ASD	M	2.5	01:01:00	12523	2009-11-07
235	http://www.youtube.com/watch?v=_kuyRz_eOu8&feature=related	ASD	ASD	M	5	04:44:00	22720	2009-06-17
236	http://www.youtube.com/watch?v=A9NUw_Nc3bk&feature=related	ASD	ASD	M	8	00:44:00	845	2009-01-24
237	http://www.youtube.com/watch?v=6P3nAQ7LoHM&feature=related	ASD	ASD	M	7	03:10:00	1244	2009-05-08
238	http://www.youtube.com/watch?v=evcEvQJM6yg&feature=mfu_in_order&list=UL	ASD	ASD	M	4	00:45:00	143	2010-12-14
239	http://www.youtube.com/watch?v=JpFSlnhd2M0&feature=related	ASD	No Call	F	5.5	04:15:00	1034	2010-11-19
241	http://www.youtube.com/watch?v=HHEQeGXi8eM&feature=related	ASD	ASD	M	2	01:31:00	1535	2009-03-29
242	http://www.youtube.com/watch?v=_M_qrlsbrBY&feature=mfu_in_order&list=UL	ASD	ASD	M	2	01:17:00	15402	2010-10-27
245	http://www.youtube.com/watch?v=TH5mlAhdw00&feature=related	ASD	ASD	F	6	01:18:00	16956	2010-11-29
246	http://www.youtube.com/watch?v=vIUT6avqoYU&feature=related	ASD	ASD	M	1.67	07:49:00	35539	2010-05-27
247	http://www.youtube.com/watch?v=9jtg5iPuFgA&feature=related	ASD	ASD	F	2	00:54:00	1757	2009-01-01
424	http://www.youtube.com/watch?v=s4GAX-IXE_k	ASD	ASD	F	6	04:11:00	54391	2007-05-30
427	http://www.youtube.com/watch?v=Up1dN6zszCA&feature=related	ASD	ASD	F	2	01:20:00	17415	2010-08-15
430	http://www.youtube.com/watch?v=Pqd9Vu-juPI&feature=related	ASD	ASD	M	5	02:41:00	20953	2009-03-01
431	http://www.youtube.com/watch?v=f7dQeBX6DAI&feature=related	ASD	ASD	M	3	02:13:00	78607	2010-04-18
441	http://www.youtube.com/watch?v=yKSJXa7ei7g	ASD	ASD	M	4	01:41:00	387	2009-03-26
193	http://www.youtube.com/watch?v=KdYLQOVWInY	Non-ASD	Non-ASD	F	3	04:51:00	146	2010-12-10
194	http://www.youtube.com/watch?v=elOar2Zf1F8	Non-ASD	Non-ASD	M	2	01:24:00	725597	2007-06-23
195	http://www.youtube.com/watch?v=FQd4VRty5Dw&feature=related	Non-ASD	Non-ASD	F	2.63	04:19:00	383	2009-10-03
197	http://www.youtube.com/watch?v=9ZpkPSIYmaQ&feature=related	Non-ASD	Non-ASD	F	5	02:31:00	309	2009-09-16
198	http://www.youtube.com/watch?v=NAZA7z-zA3k&feature=related	Non-ASD	Non-ASD	F	4	01:32:00	4628	2007-10-28
199	http://www.youtube.com/watch?v=AQCNtZJ5l5Q&feature=related	Non-ASD	Non-ASD	M	1.83	04:09:00	386	2008-01-25
200	http://www.youtube.com/watch?v=cTsnDLLd5TE&feature=related	Non-ASD	Non-ASD	F	1.983	01:07:00	1105	2007-12-18
201	http://www.youtube.com/watch?v=TAVM5VceaO4&feature=related	Non-ASD	Non-ASD	F	2	02:15:00	17775	2008-09-30
202	http://www.youtube.com/watch?v=mfKnYFeHRPA&feature=related	Non-ASD	Non-ASD	M	2.6	02:04:00	292891	2008-10-04
203	http://www.youtube.com/watch?v=-saXkpvxUI4&feature=related	Non-ASD	Non-ASD	F	2	02:04:00	150622	2008-03-22
204	http://www.youtube.com/watch?v=BPIcB-67Qx0&feature=related	Non-ASD	Non-ASD	M	2	02:21:00	9403	2007-11-06
205	http://www.youtube.com/watch?v=N4aVHRAZmV0&feature=mfu_in_order&list=UL	Non-ASD	Non-ASD	M	2	01:39:00	340	2008-04-23
207	http://www.youtube.com/watch?v=bfvuBnm0n9Q	Non-ASD	Non-ASD	F	4	03:46:00	9520	2008-04-03
208	http://www.youtube.com/watch?v=vypxKEhgWuE&feature=related	Non-ASD	Non-ASD	F	2	01:24:00	557	2009-06-15
209	http://www.youtube.com/watch?v=O0JI8VUfbgE&feature=related	Non-ASD	Non-ASD	M	5	04:40:00	65178	2009-05-30
210	http://www.youtube.com/watch?v=ab3Hai56Ubk&feature=related	Non-ASD	Non-ASD	M	3	05:29:00	8000	2009-05-11
211	http://www.youtube.com/watch?v=okmB6cKvfG0&feature=related	Non-ASD	Non-ASD	F	2	06:09:00	444	2009-05-24
212	http://www.youtube.com/watch?v=Ugny3rUsOYI&feature=mfu_in_order&list=UL	Non-ASD	Non-ASD	M	3	00:45:00	482	2009-05-21
213	http://www.youtube.com/watch?v=InVcvnTTpSY&feature=mfu_in_order&list=UL	Non-ASD	No Call	F	2	01:20:00	172	2009-02-10
214	http://www.youtube.com/watch?v=N0H074frAOs&feature=related	Non-ASD	Non-ASD	F	4	02:44:00	240272	2006-12-06
215	http://www.youtube.com/watch?v=pFMjWtpcoAU&feature=related	Non-ASD	Non-ASD	M	3	02:35:00	4463	2009-04-16
216	http://www.youtube.com/watch?v=ZYLOUmCvgRQ&feature=related	Non-ASD	Non-ASD	M	2	02:06:00	3289	2007-11-06
217	http://www.youtube.com/watch?v=ztcuCRlzres&feature=related	Non-ASD	Non-ASD	F	2	03:07:00	2266	2008-01-18
218	http://www.youtube.com/watch?v=WFvuPfRXSdw&feature=related	Non-ASD	Non-ASD	M	2	01:05:00	955	2008-03-16
219	http://www.youtube.com/watch?v=yWRbTf7MUMg&feature=mfu_in_order&list=UL	Non-ASD	Non-ASD	F	2	01:59:00	1511	2008-05-09
220	http://www.youtube.com/watch?v=FWybgHBhipA&feature=related	Non-ASD	Non-ASD	M	4	05:45:00	143608	2006-06-25
221	http://www.youtube.com/watch?v=Fk-1mla0LeU&feature=related	Non-ASD	Non-ASD	F	3	00:49:00	14115103	2007-03-21
222	http://www.youtube.com/watch?v=EBM854BTGL0&feature=related	Non-ASD	Non-ASD	F	3	01:30:00	20730158	2008-02-22
223	http://www.youtube.com/watch?v=PYByaXO6PzE&feature=related	Non-ASD	Non-ASD	M	5	00:40:00	1363	2010-01-17
224	http://www.youtube.com/watch?v=Pbo3NqNqe3I&feature=related	Non-ASD	Non-ASD	M	4	02:06:00	35040	2008-06-08
416	http://www.youtube.com/watch?v=KU4KKX3NDqs&feature=related	Non-ASD	Non-ASD	M	2	02:41:00	484277	2007-06-24
419	http://www.youtube.com/watch?v=E8aprCNnecU&feature=related	Non-ASD	Non-ASD	M	3	00:36:00	102871735	2007-03-10
420	http://www.youtube.com/watch?v=IY7-yKmcWdo&feature=mfu_in_order&list=UL	Non-ASD	Non-ASD	M	5	01:45:00	140363	2010-10-01
422	http://www.youtube.com/watch?v=MGMsT4qNA-c&feature=related	Non-ASD	Non-ASD	M	2	03:38:00	1035764	2010-06-24
423	http://www.youtube.com/watch?v=YQ9vv4CPzcY&feature=related	Non-ASD	Non-ASD	F	2	02:17:00	3711656	2007-06-01
429	http://www.youtube.com/watch?v=xnJ5KVtqNik&feature=related	Non-ASD	Non-ASD	M	6	02:42:00	581209	2008-04-06
432	http://www.youtube.com/watch?v=-fVDGu82FeQ	Non-ASD	Non-ASD	M	2	00:58:00	37823331	2006-10-09
433	http://www.youtube.com/watch?v=A2eCyS8v7tc	Non-ASD	Non-ASD	F	3	04:27:00	532363	2006-10-09
434	http://www.youtube.com/watch?v=7D22IUM5d_k	Non-ASD	Non-ASD	M	3	02:30:00	173	2010-01-31
435	http://www.youtube.com/watch?v=Jwo7zDmrrXE	Non-ASD	Non-ASD	M	3	04:55:00	16529	2010-04-21
436	http://www.youtube.com/watch?v=-jvKsVx2nw0	Non-ASD	Non-ASD	F	3	01:17:00	36792	2007-05-07
437	http://www.youtube.com/watch?v=1FqgV3DD6Pk	Non-ASD	Non-ASD	M	4	04:18:00	6038	2010-10-07
438	http://www.youtube.com/watch?v=qXmq0WJJhnU	Non-ASD	Non-ASD	F	3	02:51:00	1568	2012-11-04
439	http://www.youtube.com/watch?v=LRpDilztRBE	Non-ASD	Non-ASD	F	0.92	02:18:00	384947	2009-11-09
440	http://www.youtube.com/watch?v=_UqnTFs1BLc	Non-ASD	Non-ASD	F	2	02:51:00	633285	2007-08-18
